# Supplementary material for: Effect of excess weight and insulin resistance on DNA methylation in prepubertal children
Source: Sci Rep. 2022 May 19;12:8430. doi: 10.1038/s41598-022-12325-y (PMC9120504; doi:10.1038/s41598-022-12325-y)
Supplement: Supplementary file 2 — Supplementary Table S1. [file 41598_2022_12325_MOESM2_ESM.xlsx]

## Sheet: Folha1
	Supplementary Table S1
Reference	CpG	BMIZ.HIR	BMIZ.HIR.LB	BMIZ.HIR.UB	BMIZ.HIR.p	BMIZ.HIR.FDR	BMIZ	BMIZ.LB	BMIZ.UB	BMIZ.p	BMIZ.FDR	HIR	HIR.LB	HIR.UB	HIR.p	HIR.FDR	MSE	Genes	Chr	Pos	Flagged
CpGs following the same diection as those found by Arpón et al. (2019)	cg16462528	0.216	-0.1	0.532	0.175	1	-0.429	-0.808	-0.0506	0.0274	1	-0.558	-1.39	0.276	0.184	1	1.87	LECT1;LECT1	chr13	53310543	TRUE
	cg07638362	0.000397	-0.151	0.151	0.996	1	0.0173	-0.164	0.198	0.847	1	-0.0305	-0.429	0.368	0.877	1	0.0777		chr6	168388658	FALSE
CpGs following the same diection as those found by Do et al. (2021)	cg02119938	-0.01810	-0.3140	0.27800	0.9020	1	-0.14400	-0.49900	0.2100	0.4140	1	0.07140	-0.7080	0.851	0.85400	1	0.3640	ACSBG1	chr15	78505051	FALSE
	cg03078551	-0.00676	-0.1910	0.17800	0.9410	1	-0.09050	-0.31200	0.1310	0.4130	1	0.06530	-0.4210	0.552	0.78700	1	0.1200		chr17	41656298	TRUE
	cg04927537	-0.00977	-0.1610	0.14200	0.8970	1	0.06850	-0.11300	0.2500	0.4500	1	0.03820	-0.3610	0.438	0.84800	1	0.0854	LGALS3BP	chr17	76976091	FALSE
	cg06192883	-0.02850	-0.2080	0.15100	0.7510	1	0.09290	-0.12300	0.3080	0.3880	1	0.13600	-0.3380	0.610	0.56500	1	0.1390	MYO5C	chr15	52554171	FALSE
	cg06560379	0.04830	-0.1150	0.21200	0.5530	1	-0.07760	-0.27400	0.1180	0.4280	1	-0.13400	-0.5650	0.298	0.53400	1	0.2110	NFKBIE	chr6	44231305	FALSE
	cg06690548	-0.01880	-0.2620	0.22400	0.8760	1	-0.00231	-0.29300	0.2890	0.9870	1	0.08370	-0.5570	0.724	0.79300	1	0.2390	SLC7A11	chr4	139162808	FALSE
	cg06946797	-0.01720	-0.2210	0.18600	0.8650	1	-0.04310	-0.28700	0.2010	0.7230	1	0.07320	-0.4630	0.610	0.78400	1	0.1630		chr16	11422409	FALSE
	cg07573872	-0.00927	-0.1680	0.15000	0.9070	1	-0.07610	-0.26600	0.1140	0.4230	1	0.02410	-0.3950	0.443	0.90800	1	0.0845	SBNO2;SBNO2	chr19	1126342	FALSE
	cg07814318	-0.12000	-0.2320	-0.00858	0.0355	1	0.14100	0.00713	0.2750	0.0395	1	0.33700	0.0428	0.632	0.02590	1	0.5390	KLF13	chr15	31624584	FALSE
	cg08305942	-0.05580	-0.1820	0.07070	0.3770	1	-0.04780	-0.19900	0.1040	0.5260	1	0.15300	-0.1810	0.486	0.36000	1	0.1940		chr16	79692354	FALSE
	cg08857797	-0.09750	-0.2870	0.09240	0.3050	1	0.14200	-0.08530	0.3700	0.2140	1	0.26000	-0.2410	0.760	0.30000	1	0.4990	VPS25	chr17	40927699	FALSE
	cg08972190	0.08340	-0.1010	0.26800	0.3660	1	0.06180	-0.15900	0.2830	0.5750	1	-0.23800	-0.7240	0.249	0.32900	1	0.3920	MAD1L1;MAD1L1;MAD1L1	chr7	2138995	FALSE
	cg09182678	0.17000	-0.0203	0.36000	0.0786	1	-0.29200	-0.51900	-0.0643	0.0133	1	-0.39400	-0.8950	0.107	0.12000	1	0.9050		chr22	50328711	TRUE
	cg09349128	-0.01470	-0.1510	0.12200	0.8280	1	-0.10600	-0.27000	0.0574	0.1970	1	0.06830	-0.2920	0.428	0.70300	1	0.0612		chr22	50327986	TRUE
	cg09554443	0.03030	-0.1720	0.23300	0.7640	1	-0.10800	-0.35100	0.1350	0.3740	1	-0.08760	-0.6220	0.447	0.74200	1	0.1860	CD247;CD247;CD247;CD247	chr1	167487762	FALSE
	cg09664445	-0.03980	-0.1650	0.08550	0.5240	1	0.02380	-0.12600	0.1740	0.7500	1	0.09370	-0.2370	0.424	0.56900	1	0.1010	KIAA0664	chr17	2612406	FALSE
	cg11202345	0.01040	-0.2570	0.27800	0.9380	1	0.13100	-0.18900	0.4510	0.4140	1	-0.03930	-0.7440	0.665	0.91100	1	0.2690	LGALS3BP;LGALS3BP	chr17	76976057	FALSE
	cg11832534	0.08520	-0.1190	0.28900	0.4040	1	0.02400	-0.22100	0.2690	0.8440	1	-0.25100	-0.7900	0.287	0.35100	1	0.5300	WDR8	chr1	3563998	FALSE
	cg12593793	-0.01280	-0.2330	0.20700	0.9070	1	-0.08120	-0.34500	0.1830	0.5370	1	0.03880	-0.5420	0.619	0.89300	1	0.1890		chr1	156074135	FALSE
	cg13123009	-0.036	-0.146	0.0736	0.51	1	0.08970	-0.04160	0.2210	0.1750	1	0.11100	-0.1780	0.400	0.44000	1	0.0886	LY6G6E;LY6G6D;LY6G6E	chr6	31681882	FALSE
	cg13708645	-0.02660	-0.1500	0.09640	0.6640	1	0.04660	-0.10100	0.1940	0.5260	1	0.09680	-0.2280	0.421	0.54900	1	0.0770	KDM2B;KDM2B	chr12	121974305	FALSE
	cg14870271	0.0133	-0.117	0.143	0.837	1	0.05320	-0.10300	0.2090	0.4940	1	-0.03530	-0.3780	0.308	0.83600	1	0.0605	LGALS3BP;LGALS3BP	chr17	76976010	FALSE
	cg19695507	0.00312	-0.1840	0.19000	0.9730	1	0.10900	-0.11500	0.3340	0.3290	1	-0.03820	-0.5310	0.455	0.87600	1	0.1270	BEND7;BEND7	chr10	13526193	FALSE
	cg19881557	-0.01440	-0.1830	0.15400	0.8630	1	0.01560	-0.18600	0.2170	0.8760	1	0.04300	-0.4000	0.487	0.84500	1	0.1220		chr14	20967426	FALSE
	cg21429551	-0.07210	-0.3210	0.17700	0.5610	1	-0.00377	-0.30200	0.2940	0.9800	1	0.22700	-0.4280	0.883	0.48700	1	0.3190	GARS	chr7	30635762	FALSE
	cg22012981	-0.13600	-0.2850	0.01230	0.0712	1	0.06980	-0.10800	0.2480	0.4320	1	0.37600	-0.0153	0.768	0.05920	1	0.6960	ACOX2	chr3	58522689	FALSE
	cg22103219	0.0707	-0.0904	0.232	0.38	1	-0.10500	-0.29800	0.0881	0.2780	1	-0.15400	-0.5790	0.271	0.46700	1	0.2970	SH2B2	chr7	101934892	FALSE
	cg24678869	-0.07820	-0.1860	0.02920	0.1490	1	0.06580	-0.06280	0.1940	0.3070	1	0.21400	-0.0688	0.497	0.13400	1	0.2540	DENND4B	chr1	153919638	FALSE
	cg25178683	-0.01720	-0.1530	0.11800	0.7990	1	0.09030	-0.07190	0.2530	0.2670	1	0.06240	-0.2950	0.420	0.72500	1	0.0732	LGALS3BP	chr17	76976267	FALSE
	cg25649826	0.03360	-0.0956	0.16300	0.6010	1	0.03660	-0.11800	0.1910	0.6350	1	-0.09920	-0.4400	0.241	0.55900	1	0.0838	USP22	chr17	20938740	FALSE
	cg26033520	0.06900	-0.1970	0.33500	0.6020	1	0.06400	-0.25400	0.3820	0.6860	1	-0.15300	-0.8530	0.547	0.66100	1	0.4920		chr10	74004071	FALSE
	cg26361535	-0.02010	-0.2320	0.19100	0.8490	1	0.03810	-0.21500	0.2910	0.7620	1	0.04690	-0.5110	0.604	0.86600	1	0.1710	ZC3H3	chr8	144576604	FALSE
